# Supplementary material for: CdTe-QDs Affect Reproductive Development of Plants through Oxidative Stress
Source: Toxics. 2023 Jul 5;11(7):585. doi: 10.3390/toxics11070585 (PMC10386043; doi:10.3390/toxics11070585)
Supplement: Supplementary file 1 [file toxics-11-00585-s001.zip]

Archive with 1 entries (1 files):
- toxics-2360361-supplementary.pdf
